# Supplementary material for: FMRP Enhances the Translation of 4EBP2 mRNA during Neuronal Differentiation
Source: Int J Mol Sci. 2023 Nov 14;24(22):16319. doi: 10.3390/ijms242216319 (PMC10671300; doi:10.3390/ijms242216319)
Supplement: Supplementary file 1 [file ijms-24-16319-s001.zip]

Archive with 1 entries (1 files):
- ijms-2672571-supplementary.pdf
